# Supplementary material for: Anterior Nares Diversity and Pathobionts Represent Sinus Microbiome in Chronic Rhinosinusitis
Source: mSphere. 2019 Nov 27;4(6):e00532-19. doi: 10.1128/mSphere.00532-19 (PMC6881717; doi:10.1128/mSphere.00532-19)
Supplement: TABLE S1 [file mSphere.00532-19-st001.csv]

genus	mean_rel_abundance	mean_rel_abundance_in_N	mean_rel_abundance_in_NF	mean_rel_abundance_in_SE	mean_rel_abundance_in_SM
Staphylococcus	0.21762624069535721	0.2217458476016953	0.16235997682709236	0.2414370056416155	0.24881374825209182
Corynebacterium	0.21381763392758513	0.2785482563290955	0.14621892134860237	0.22225323335341762	0.20820068576740242
Moraxella	0.07178812772439534	0.08252457584901832	0.09438859000787359	0.05016723405471166	0.05695525042147988
Haemophilus	0.06200429308254011	0.024306407905478833	0.11077091168471766	0.05872394897720103	0.05396469471497042
Prevotella	0.04706167443332744	0.030342566126213052	0.07908809036617317	0.03752339394656663	0.040152209096738604
Lawsonella	0.041881194342165494	0.040815188183019574	0.01844647129336408	0.057684016336643135	0.05278074386295431
Dolosigranulum	0.04101920471004681	0.055046029263980244	0.029473874412610013	0.03886030929745262	0.04026429766096572
Streptococcus	0.039568582865032446	0.02623760975626437	0.07961976398527677	0.02803525364548487	0.0225709194640288
FM873692_g	0.036056315659242014	0.03332780149769731	0.010433925666305828	0.04630426069220646	0.056140418403788944
Peptoniphilus	0.0328316666897027	0.028476476872311515	0.012041612439864584	0.04696638892747184	0.04598972642800296
Anaerococcus	0.02993664163409536	0.028277888302103076	0.013805007477507123	0.04126756831507148	0.03799501964931044
Fusobacterium	0.017546738376385602	0.011629376068841311	0.03115814258276456	0.014646914546158274	0.012286935734205652
Escherichia	0.015624354408640205	0.011561797849928382	0.014936548308616864	0.021519383606347194	0.01515919091270507
Neisseria	0.01183178571127154	0.010452753399260382	0.02970727737907336	0.0022991644366591743	0.003491531835172877
Veillonella	0.01161272601614159	0.012285832151469481	0.02282979823679124	0.004793210297720646	0.005533507927775601
