# Supplementary material for: Anterior Nares Diversity and Pathobionts Represent Sinus Microbiome in Chronic Rhinosinusitis
Source: mSphere. 2019 Nov 27;4(6):e00532-19. doi: 10.1128/mSphere.00532-19 (PMC6881717; doi:10.1128/mSphere.00532-19)
Supplement: TABLE S2 [file mSphere.00532-19-st002.csv]

participant	age	gender	asthma	allergies	polyps	infectious	SNOT22	VAS	smoking	steroids	antibiotics	FESS	periostin	IL5	IFNgamma
CRS101	61	M	0	1	0	0	50	0.6	1	0	0	0	35.644	0.917418835649957	5.46626270545012
CRS102	54	V	0	0	0	0	44	9.5	1	1	1	1	0.086	0.76312240679195	14.4322097614667
CRS10	29	V	0	0	0	0	NA	NA	0	1	1	0	47.162	0.333	4.42966138778842
CRS110	21	V	0	0	0	0	52	6.2	0	1	0	0	50.056	0.449	6.79134604362916
CRS111	34	V	0	0	0	1	40	7	0	1	1	1	33.218	1.19283798779519	6.91117936709665
CRS112	61	M	0	0	0	0	34	5.2	0	0	1	0	45.248	0.458576499107818	17.3141605986664
CRS113	37	M	0	1	0	0	79	9.9	1	1	1	0	20.194	0.449	4.78
CRS114	40	V	0	1	0	0	36	7.2	1	1	1	1	35.49	0.449	16.8546395166974
CRS115	42	V	0	NA	0	0	72	9.8	1	1	1	1	33.818	0.449	4.78
CRS116	44	M	0	0	0	1	26	6.2	0	1	0	0	27.842	1.52631656270366	7.98556440884385
CRS117	60	V	0	1	0	0	15	4.9	0	1	0	1	26.578	0.449	4.78
CRS118	27	M	0	0	1	0	49	5.3	0	1	0	1	27.56	0.449	60.6611109154616
CRS119	49	V	0	0	0	0	78	8.1	0	0	1	1	28.836	0.646646947054673	22.5617432480429
CRS11	39	M	0	0	0	0	NA	NA	1	0	0	0	39.218	0.333	6.99741764153465
CRS120	62	V	0	1	1	1	48	7.4	1	0	1	1	138.372	0.449	6.43125168773251
CRS121	65	V	1	0	0	1	36	4.3	1	1	1	1	32.918	0.449	4.78
CRS122	61	M	0	0	1	0	24	7.3	0	1	1	0	32.324	0.449	8.22337859037423
CRS123	64	M	0	1	1	1	47	4.9	0	1	0	0	31.148	0.592032649221733	7.03091678034394
CRS124	28	M	0	0	0	0	NA	8	1	1	1	1	43.708	0.449	13.2722093470388
CRS12	28	M	NA	0	1	1	NA	NA	1	NA	NA	NA	411.56	0.618883036041542	4.04484601646129
CRS13	26	M	0	0	0	0	NA	NA	1	1	1	0	38.438	0.53010566595978	10.1788205888352
CRS14	19	M	0	0	1	0	NA	NA	0	NA	NA	1	53.138	0.333	5.29083994939713
CRS15	32	M	0	0	1	0	NA	NA	1	1	NA	0	52.864	0.333	6.90308077958069
CRS16	51	V	0	0	0	0	NA	NA	1	1	0	0	35.338	0.333	4.42966138778842
CRS17	38	M	0	0	0	0	NA	NA	0	0	0	0	55.894	0.380776694319472	4.62156643796542
CRS18	50	M	0	1	0	0	NA	NA	1	1	0	0	49.592	0.333	21.691182840449
CRS19	55	V	0	0	0	0	NA	NA	1	NA	1	0	36.624	0.333	4.42966138778842
CRS1	18	M	0	0	0	0	NA	NA	0	1	0	0	NA	NA	NA
CRS20	47	M	0	0	0	0	NA	NA	1	1	NA	0	50.95	0.333	5.67175273755615
CRS22	43	M	0	0	0	0	NA	NA	1	NA	NA	0	NA	NA	NA
CRS23	30	M	0	0	0	0	NA	NA	0	NA	NA	0	NA	NA	NA
CRS24	38	V	0	0	0	0	NA	NA	0	1	0	0	NA	NA	NA
CRS25	31	M	0	0	1	0	NA	NA	0	1	0	0	NA	NA	NA
CRS26	30	M	0	0	0	0	NA	NA	NA	NA	NA	0	NA	NA	NA
CRS27	46	M	0	0	1	0	NA	NA	NA	1	1	1	NA	NA	NA
CRS28	24	V	0	0	NA	NA	NA	NA	0	1	1	NA	NA	NA	NA
CRS29	37	M	0	0	0	0	NA	NA	0	1	NA	0	NA	NA	NA
CRS2	26	M	0	1	1	0	NA	NA	0	1	0	0	NA	NA	NA
CRS30	43	V	0	0	0	0	NA	NA	1	NA	NA	1	NA	NA	NA
CRS31	29	V	0	0	0	0	NA	NA	1	0	0	0	NA	NA	NA
CRS32	41	V	0	0	0	0	NA	NA	0	1	0	1	NA	NA	NA
CRS34	40	M	NA	0	NA	NA	NA	NA	NA	NA	NA	NA	46.356	0.333	6.14648085801137
CRS3	34	V	0	0	0	0	NA	NA	1	1	1	0	NA	NA	NA
CRS4	37	V	0	1	0	1	NA	NA	1	1	1	1	46.624	1.13581112315503	13.6882273287281
CRS5	35	V	0	1	0	0	NA	NA	0	1	1	1	30.52	0.335562496148271	7.93813215160654
CRS7	20	M	0	0	0	1	NA	NA	0	1	0	0	52.316	NA	4.33358620469529
CRS8	21	M	0	0	0	0	NA	NA	1	1	0	0	51.768	0.860655581618273	5.29083994939713
CRS9	37	V	0	NA	0	0	NA	NA	0	1	0	0	NA	NA	NA
CRS125	33	M	1	1	1	0	29	6	1	1	1	1	38.776	1.70703987397566	13.0396587306206
CRS126	50	M	0	1	0	0	63	8.4	0	1	1	1	147.034	0.685552054187819	11.8739506546411
CRS127	33	M	0	0	0	1	23	1.2	1	1	0	0	27.984	0.505824158066114	10.1152184821338
CRS128	53	M	1	0	1	0	42	NA	1	1	0	0	3.662	0.449	5.3451101841063
CRS130	30	V	1	1	1	1	69	8.6	1	1	1	0	27.7	0.537231132631061	4.78
CRS131	54	V	1	1	1	0	72	7.4	0	1	1	1	150.486	0.817246685365059	26.5160372645918
CRS132	57	M	0	0	0	1	59	7	0	1	0	1	68.62	0.724375646177969	4.78
CRS133	62	M	0	1	0	0	27	6.7	0	1	1	1	33.068	0.654434733845301	4.78
CRS134	40	V	0	1	0	1	55	0	0	1	1	0	24.778	0.449	14.8949862352356
CRS135	53	M	1	1	1	1	32	7.8	0	1	1	1	28.694	0.449	113.442755402395
CRS136	23	V	0	0	0	0	72	7.5	0	1	1	1	27.7	0.449	9.28975064505188
CRS139	63	V	0	0	0	1	62	7.8	0	1	1	0	23.006	0.560741648757832	20.7436496229278
CRS140	51	M	1	0	1	1	99	9.7	0	1	1	1	15.996	0.925107065438495	99.7190117276752
CRS145	44	V	0	1	0	0	64	7	0	1	1	0	28.55	0.474344859262713	8.46087542522081
CRS35	50	M	0	0	0	0	64	8.7	1	1	0	1	45.286	0.333	5.29083994939713
CRS36	21	V	0	1	0	0	80	7.3	0	1	0	0	33.806	0.846086589182001	5.86182567696976
CRS37	50	M	0	0	0	0	19	8	1	0	1	0	NA	NA	NA
CRS38	35	M	1	0	0	0	76	9.4	1	1	0	0	37.658	0.795016749	7.28012925417012
CRS39	53	M	0	1	0	0	68	0.5	0	1	0	0	40.788	0.333	6.52521506027087
CRS40	33	M	0	0	1	0	NA	NA	NA	1	1	0	49.592	1.2652001444637	30.911170969008
CRS41	38	V	1	0	0	0	69	8.9	0	1	1	1	48.78	0.333	8.59398094436971
CRS42	51	M	0	0	0	1	49	10	1	1	1	1	342.52	0.333	3.77
CRS43	40	M	0	1	1	0	65	6	0	1	0	0	NA	NA	NA
CRS44	54	V	0	0	0	0	72	8	0	1	1	0	NA	NA	NA
CRS45	46	V	0	0	0	0	26	0.8	0	NA	1	1	48.51	0.470601669099531	5.9567702556517
CRS46	54	M	0	1	1	0	86	8.4	0	1	0	0	NA	NA	NA
CRS47	18	M	0	1	0	0	NA	NA	0	1	0	0	47.97	1.0203150568185	7.84426813818264
CRS48	33	V	0	0	0	0	NA	NA	NA	1	1	0	59.234	0.333	6.90308077958069
CRS49	51	V	0	1	0	0	45	6.8	0	1	1	1	47.162	0.333	3.77
CRS50	53	M	0	1	1	0	24	7	0	1	0	0	39.218	0.3581974579843	5.19544488250433
CRS51	37	V	0	0	0	0	47	7.4	0	1	1	1	29.022	0.333	3.77
CRS52	40	M	0	0	1	0	26	9.4	0	1	0	1	NA	NA	NA
CRS53	21	V	0	0	1	0	24	6.5	0	1	1	1	NA	NA	NA
CRS54	62	M	0	0	1	0	44	7	1	1	1	0	NA	NA	NA
CRS55	22	M	0	0	0	0	15	5.8	0	NA	NA	0	NA	NA	NA
CRS56	46	M	1	1	1	0	19	6.2	0	1	0	1	42.366	0.991363311305966	8.68750848008684
CRS58	45	V	1	1	0	0	56	8.5	0	1	0	1	NA	NA	NA
CRS59	19	M	0	0	0	0	50	5.8	0	1	1	0	NA	NA	NA
CRS60	37	M	0	0	0	0	33	4.1	1	1	NA	1	50.134	0.537524737420608	13.1401142200581
CRS61	55	M	0	1	0	0	54	5	1	1	1	0	NA	NA	NA
CRS62	23	M	1	1	0	0	52	NA	1	1	0	0	NA	NA	NA
CRS63	51	M	0	0	1	0	25	7	0	1	0	1	NA	NA	NA
CRS64	57	M	0	0	0	0	37	0.5	0	1	1	1	NA	NA	NA
CRS65	50	M	0	NA	1	0	54	9.5	0	1	1	1	NA	NA	NA
CRS152	42	M	0	0	0	0	64	8.3	1	1	1	0	28.836	0.458576499107818	11.4062105107363
CRS153	57	M	0	1	0	1	56	4.5	0	1	0	0	48.24	0.592032649221733	10.3504843683472
CRS155	25	V	0	0	0	0	38	5.3	0	1	0	1	26.02	1.0478109167987	9.17155630138797
CRS156	28	M	0	0	1	1	76	7.5	1	1	0	1	30.564	0.449	7.27011092031679
CRS157	46	M	1	0	1	0	46	3.5	0	1	1	0	34.726	0.848114841962919	7.50894196725378
CRS158	64	M	1	0	1	1	39	3.5	0	1	0	0	29.122	0.450684836091782	6.31101545110753
CRS159	40	M	0	1	1	1	50	6	1	1	1	0	31.734	0.568570317032882	4.78
CRS160	57	M	0	0	1	0	67	6.9	0	1	0	1	33.818	0.449	10.3504843683472
CRS161	37	V	1	0	0	1	71	9.1	1	1	1	1	26.718	0.449	9.87969950561628
CRS162	35	M	1	1	1	0	26	7	1	1	0	0	27.842	2.44578280042519	16.0490723408661
CRS163	45	M	0	0	0	1	82	7.8	1	0	0	1	35.49	0.449	5.70819886673239
CRS164	20	M	1	0	1	1	43	5.1	0	1	0	1	21.66	0.607655035324539	7.74742254748765
CRS165	20	M	0	1	1	0	50	4.8	0	1	1	0	34.878	0.449	9.64392083940815
CRS166	57	M	1	0	1	1	39	6.1	0	1	0	1	21.928	1.38268416982746	6.31101545110753
CRS167	26	V	0	0	1	1	61	9.5	0	1	0	1	31.294	0.90203520598587	7.27011092031679
CRS168	42	M	0	0	1	0	49	5.2	0	1	0	1	32.028	0.76312240679195	39.4469680055716
CRS169	34	V	0	0	1	0	27	10	0	1	0	1	31.882	0.449	7.6282253093993
CRS170	26	V	0	0	1	1	31	3.5	0	1	1	0	26.02	0.708855679591136	20.7436496229278
CRS171	23	V	1	0	0	1	32	5	0	1	1	0	38.776	0.770862916347248	4.78
CRS172	50	V	1	1	1	1	37	7.2	0	1	1	1	29.408	0.623262583230039	25.5019938559917
CRS173	56	M	0	1	1	1	52	8.2	1	1	0	1	25.052	0.732131003543053	7.98556440884385
CRS174	54	M	0	0	1	0	57	8.3	0	1	1	0	25.466	0.449	7.6282253093993
CRS175	60	M	0	0	1	1	61	8.3	1	1	1	1	21.258	0.662219095119636	4.78
CRS176	43	M	0	0	1	1	72	10	1	1	0	0	0.086	1.1242274424283	12.6904720687284
CRS177	32	V	0	0	1	0	58	4.8	1	1	0	0	61.078	0.449	6.07022294559829
CRS178	38	M	1	1	1	1	55	9.8	0	1	0	0	211.4	1.79713185506542	5.58729128399063
CRS179	47	M	0	0	1	0	62	8.1	1	1	0	0	26.438	0.449	17.1993337262028
CRS180	58	M	0	0	1	1	53	7	0	1	0	0	32.622	4.82961081072408	47.6988034932644
CRS181	32	M	0	1	0	0	55	5	0	1	0	0	27.56	0.449	5.46626270545012
CRS182	41	M	1	0	1	1	24	7	0	1	0	0	28.266	0.623262583230039	323.582658650362
CRS183	37	M	1	0	1	1	79	9	1	1	1	0	26.02	0.490093856350021	4.78
CRS184	55	V	0	0	0	1	50	2.7	1	0	1	1	25.052	0.449	103.527697495944
CRS185	34	M	0	0	1	0	59	5.8	0	0	0	0	27.138	0.840401757879643	5.10242091259459
CRS186	46	V	0	1	0	1	43	7	0	1	0	0	21.66	1.36753377368023	14.2005655395238
CRS187	36	M	0	1	0	0	47	10	1	1	1	1	19.532	0.449	17.3141605986664
CRS188	65	V	1	0	1	0	21	0.6	1	1	1	1	29.408	0.449	5.46626270545012
CRS189	36	M	0	1	1	0	83	8	0	1	0	1	28.694	0.497961304160913	7.38957101721926
CRS190	57	M	0	0	1	0	50	10	0	0	0	0	26.998	0.832686053895234	4.78
CRS191	45	V	0	0	1	0	65	5.7	0	1	0	1	52.102	0.449	5.3451101841063
CRS192	55	M	1	0	1	0	35	6.9	0	1	0	1	29.984	0.994197278263523	4.78
CRS66	50	M	0	0	1	0	68	9.5	0	1	1	0	49.32	0.692482256750826	4.90883775636111
CRS67	58	V	1	0	1	0	NA	NA	0	1	0	1	33.296	0.860655581618273	13.5044980996227
CRS68	25	V	0	0	0	0	NA	NA	0	1	0	0	NA	NA	NA
CRS69	51	M	0	0	1	0	NA	NA	NA	1	0	0	NA	NA	NA
CRS70	21	M	0	0	1	0	53	7.1	1	0	0	0	NA	NA	NA
CRS71	50	M	0	1	1	1	NA	NA	1	0	0	0	NA	NA	NA
CRS193	57	M	0	0	0	0	22	3.7	1	1	1	0	25.052	0.545072119051873	16.7396693586204
CRS194	61	M	0	0	1	1	49	8.1	0	1	0	0	94.502	0.449	7.74742254748765
CRS195	26	V	0	1	0	1	27	6.2	0	1	0	0	42.864	0.449	20.059995168015
CRS196	28	M	0	0	0	1	53	4.3	0	1	0	1	26.298	0.449	17.8877724086099
CRS197	37	V	1	0	0	0	70	7.4	0	1	0	1	19.796	0.449	10.2328826618646
CRS198	64	M	0	0	1	1	42	9.5	1	1	1	0	24.916	0.449	6.67141495105975
CRS199	32	V	0	0	0	0	32	6.7	0	1	1	1	30.13	0.449	13.9687466190316
CRS200	54	V	1	1	0	1	36	7.5	0	1	0	1	10.802	2.13355824902523	8.1045118031959
CRS201	56	M	1	1	1	1	80	8.9	0	1	1	1	29.984	5.70903547620219	14.4322097614667
CRS202	49	M	0	0	1	1	42	3.7	0	1	0	1	27.04	0.633628999960853	3.77
CRS203	45	V	0	0	0	0	53	6.4	0	1	0	0	31.526	0.333	3.77
CRS204	36	V	0	0	0	0	61	9.1	1	1	1	0	42.102	1.09977010365541	59.0539311254035
CRS205	62	M	0	0	1	0	36	6.1	0	1	1	0	31.022	0.604123347956158	11.5690641126293
CRS206	37	M	0	0	1	0	35	6.7	1	0	0	0	32.03	0.692482256750826	29.7542568926579
CRS207	46	M	0	0	0	1	72	7.5	0	1	1	1	31.022	0.333	3.77
CRS208	25	V	1	1	1	1	48	9.6	0	1	1	1	47.162	1.59363913566813	8.96785391148758
CRS209	26	M	0	0	0	1	81	9.1	0	0	0	1	264.74	0.333	9.80685595675702
CRS210	35	M	1	1	0	0	80	9.4	1	1	1	1	31.022	0.333	3.77
CRS211	30	M	0	0	0	0	45	7.6	0	1	0	1	31.778	0.343113914740057	4.52565417712442
CRS212	65	M	0	0	0	0	28	2.5	1	1	0	0	38.958	0.333	7.75035965208294
CRS213	47	M	0	1	1	0	66	8.6	0	1	0	1	38.438	0.418294395473534	3.77
CRS214	53	M	1	0	1	1	70	7.5	1	1	1	0	31.274	0.552350956921712	6.43061507083682
CRS215	59	M	0	1	0	1	50	9.5	0	1	1	0	36.882	0.333	34.8145630985082
CRS216	35	M	1	1	1	0	69	7.7	1	1	0	1	36.11	0.45568104259708	11.01380749323
CRS217	34	V	1	0	1	0	77	10	1	1	0	1	80.882	2.17289453423848	12.676469959283
CRS218	65	M	0	1	1	0	62	7.8	1	1	0	1	77.33	0.507823875257272	10.1788205888352
CRS219	49	M	0	1	1	1	40	5.6	1	1	0	1	33.806	0.333	3.77
CRS220	19	M	0	1	0	0	71	4.7	0	1	0	0	41.05	0.333	3.77
CRS221	26	V	0	1	0	0	83	7.6	0	1	1	0	41.576	0.380776694319472	14.3305205155334
CRS222	57	V	0	1	1	1	28	7.6	0	1	1	1	57.838	0.333	5.19544488250433
CRS223	48	V	1	1	1	1	65	7.5	0	1	0	1	42.366	2.61375184261862	10.8284781821257
CRS224	57	V	0	1	0	0	15	7.1	0	1	0	1	58.396	0.373256244789661	17.7077621387685
CRS225	39	V	0	0	0	1	17	5.7	0	1	0	0	110.75	0.333	3.77
CRS74	54	V	0	0	0	1	57	7.2	0	1	0	0	NA	NA	NA
CRS75	59	M	0	1	1	0	NA	NA	NA	1	0	0	NA	NA	NA
CRS76	61	V	0	0	0	0	30	8.6	0	1	1	0	NA	NA	NA
CRS79	36	M	0	1	0	1	57	NA	1	1	1	1	NA	NA	NA
CRS80	37	V	0	0	1	0	NA	NA	0	1	0	1	NA	NA	NA
CRS81	46	M	0	1	1	0	76	8	0	1	0	1	40.002	0.333	6.24124887307785
CRS82	41	V	0	0	0	1	NA	NA	0	1	0	0	45.822	0.333	5.09998044085962
CRS83	49	M	0	0	1	1	NA	NA	0	1	0	1	NA	NA	NA
CRS84	47	M	1	0	1	0	30	5	0	1	1	0	NA	NA	NA
CRS85	48	M	0	0	1	0	NA	NA	NA	NA	NA	0	NA	NA	NA
CRS86	50	V	NA	0	0	0	NA	NA	NA	1	0	0	NA	NA	NA
CRS87	34	V	0	0	0	0	70	7.3	1	1	0	0	NA	NA	NA
CRS88	26	M	0	1	0	0	23	5.7	0	1	1	0	NA	NA	NA
CRS89	18	M	1	0	0	0	78	6.2	1	1	1	0	NA	NA	NA
CRS90	35	V	0	0	0	0	70	9.2	0	1	0	0	25.08	0.333	5.86182567696976
CRS91	34	V	1	0	0	0	87	8.6	0	1	0	1	NA	NA	NA
CRS92	46	M	0	0	1	0	NA	NA	0	0	0	0	28.524	0.333	12.9527105661576
CRS93	54	M	0	0	NA	NA	59	7.1	0	1	0	0	NA	NA	NA
CRS94	65	M	1	0	1	NA	NA	NA	0	NA	NA	0	NA	NA	NA
